# Supplementary material for: Operational Advantages of Novel Strategies Supported by Portability and Artificial Intelligence for Breast Cancer Screening in Low-Resource Rural Areas: Opportunities to Address Health Inequities and Vulnerability
Source: Medicina (Kaunas). 2025 Jan 30;61(2):242. doi: 10.3390/medicina61020242 (PMC11857370; doi:10.3390/medicina61020242)
Supplement: Supplementary file 1 [file medicina-61-00242-s001.zip]

Archive with 1 entries (1 files):
- medicina-3399817-supplementary.pdf
